# Supplementary material for: A study of the evacuation and allocation of hospital beds during the Covid-19 epidemic: a case study in Iran
Source: BMC Health Serv Res. 2022 Jul 5;22:864. doi: 10.1186/s12913-022-08286-7 (PMC9254655; doi:10.1186/s12913-022-08286-7)
Supplement: Supplementary file 1 — Additional file 1. [file 12913_2022_8286_MOESM1_ESM.xlsx]

## Sheet: information of hospitals
							Information of hospitals of Urmia University of Medical Sciences
						no. of beds	no. of other staff members	no. of nurses	no. of physicians	bed occupancy rate	Hospital
						199	327	364	28	72.406	1
						141	128	136	23	43.381	2
						88	155	133	34	49.119	3
						30	87	65	14	19.885	4
						45	60	50	17	27.637	5
						257	330	394	72	48.808	6
						118	143	182	37	46.862	7
						49	90	58	12	29.915	8
						210	201	196	42	40.894	9
						179	205	200	42	43.089	10
						148	238	274	17	67.138	11
						31	84	63	12	21.695	12
						89	168	160	19	53.022	13
						50	92	53	11	22.594	14
						256	336	319	58	56.429	15
						343	353	376	61	58.65	16
						97	188	151	24	29.761	17
						133	149	256	28	28.005	18
						177	218	190	46	51.386	19
						587	826	930	152	67.706	20
						61	106	94	16	54.223	21
						156.571	213.524	221.143	36.4286	44.4098	Mean

## Sheet: no of general and special beds
				statistics of hospital beds in hospitals of Urmia University of Medical Sciences based on general and special wards
						Total beds	no. of beds in general wards (Wg)	no. of beds in special wards (Ws)	Hospital
						199	30	169	1
						141	21	120	2
						88	13	75	3
						30	5	26	4
						45	7	38	5
						257	39	218	6
						118	18	100	7
						49	7	42	8
						210	32	179	9
						179	27	152	10
						148	22	126	11
						31	5	26	12
						89	13	76	13
						50	8	43	14
						256	38	218	15
						343	51	292	16
						97	15	82	17
						133	20	113	18
						177	27	150	19
						587	88	499	20
						61	9	52	21
